# Supplementary material for: Anatomical Evaluation of Rat and Mouse Simulators for Laboratory Animal Science Courses
Source: Animals (Basel). 2021 Dec 1;11(12):3432. doi: 10.3390/ani11123432 (PMC8697941; doi:10.3390/ani11123432)
Supplement: Supplementary file 1 [file animals-11-03432-s001.zip]

Archive with 3 entries (3 files):
- Supplement Materials Table S1.pdf
- Supplement Materials Table S3.pdf
- Supplementary Materials.pdf
